# Supplementary material for: ﻿A DNA barcode library for katydids, cave crickets, and leaf-rolling crickets (Tettigoniidae, Rhaphidophoridae and Gryllacrididae) from Zhejiang Province, China
Source: Zookeys. 2022 Oct 5;1123:147–71. doi: 10.3897/zookeys.1123.86704 (PMC9836636; doi:10.3897/zookeys.1123.86704)
Supplement: Supplementary material 1 — List of species of the family Tettigoniidae, Rhaphidophoridae, and Gryllacrididae in Zhejiang Province, China [file zookeys-1123-147_article-86704__-s001.xlsx]

## Sheet: Sheet1
family Tettigoniidae Krauss, 1902 (115 species)
subfamily Tettigoniinae Krauss, 1902 (11 species)
1	Atlanticus (Atlanticus) huangshanensis Shi et Zheng, 1994
2	Atlanticus (Sinpacificus) magnificus Tinkham, 1941
3	Atlanticus (Sinpacificus) pieli Tinkham, 1941
4	Atlanticus (Sinpacificus) kiangsu Ramme, 1939
5	Atlanticus (Sinpacificus) karnyi Ebner, 1939
6	Atlanticus (Sinpacificus) kwangtungensis Tinkham, 1941
7	Atlanticus (Sinpacificus) fengyangensis Liu, 2013
8	Atlanticus (Sinpacificus) fallax He, 2018
9	Atlanticus (Sinpacificus) interval He, 2018
10	Gampsocleis sinensis (Walker, 1869)
11	Tettigonia chinensis Willemse, 1933
subfamily Conocephalinae Kirby et Spence, 1826 (12 species)
12	Conocephalus (Anisoptera) exemptus (Walker, 1869)
13	Conocephalus (Anisoptera) maculatus (Le Guillou, 1841)
14	Conocephalus (Anisoptera) melaenus (Haan, 1843)
15	Conocephalus (Conocephalus) sulcifrontis Xia et Liu, 1992
16	Conocephalus (Conocephalus) xiai Liu et Zhang, 2007
17	Conanalus pieli (Tinkham, 1943)
18	Euconocephalus nasutus (Thunberg, 1815)
19	Palaeoagraecia ascenda Ingrisch, 1998
20	Pseudorhynchus crassiceps (Haan, 1843)
21	Pyrgocorypha parvus Liu, 2012
22	Ruspolia lineosa (Walker, 1869)
23	Ruspolia dubia (Redtenbacher, 1891)
subfamily Hexacentrinae Karny, 1925 (2 species)
24	Hexacentrus unicolor Serville, 1831
25	Hexacentrus japonicus Karny, 1907
subfamily Lipotactinae Ingrisch, 1995 (1 species)
26	Lipotactes truncatus Shi et Li, 2009
subfamily Meconematinae Burmeister, 1838 (38 species)
27	Acosmetura listrica Bian et Shi, 2015
28	Acosmetura longicercata Liu, Zhou et Bi, 2008
29	Athaumaspis bifurcatus (Liu, Zhou et Bi, 2010)
30	Cyrtopsis bivittata (Mu, He et Wang, 2000)
31	Cyrtopsist-sigillata Liu, Zhou et Bi, 2010
32	Cyrtopsis furcicerca Wang, Qin, Liu et Li, 2015
33	Decma (Decma) fissa (Xia et Liu, 1993)
34	Eoxizicus (Eoxizicus) magnus (Xia et Liu, 1992)
35	Eoxizicus(Eoxizicus) fengyangshanensis Liu, Zhou et Bi, 2010
36	Eoxizicus (Eoxizicus) concavilaminus (Jin, 1999)
37	Eoxizicus (Eoxizicus) howardi (Tinkham, 1956）
38	Eoxizicus(Eoxizicus) megalobatus (Xia et Liu, 1988)
39	Euxiphidiopsis capricercus (Tinkham, 1943)
40	Euxiphidiopsis sinensis (Tinkham, 1944)
41	Euxiphidiopsis spathulata (Mao et Shi, 2007)
42	Euxiphidiopsis gurneyi (Tinkham, 1944)
43	Grigoriora cheni (Bey-Bienko, 1955)
44	Kuzicus (Kuzicus) cervicercus (Tinkham, 1943)
45	Kuzicus (Kuzicus) suzukii (Matsumura et Shiraki, 1908)
46	Leptoteratura (Leptoteratura) albicornis (Motschulsky, 1866)
47	Megaconema (Megaconema) geniculata (Bey-Bienko, 1962)
48	Macroteratura (Macroteratura) megafurcula (Tinkham, 1944)
49	Macroteratura (Stenoteratura) yunnanea (Bey-Bienko, 1957)
50	Microconema clavate (Uvarov, 1933)
51	Nigrimacula paraquadrinotata (Wang, Liu et Li, 2015)
52	Paracosmetura bambusa Liu, Zhou et Bi, 2010
53	Phlugiolopsis carinata Wang, Li et Liu, 2012
54	Phlugiolopsis minuta (Tinkham, 1943)
55	Pseudocosmetura anjiensis (Shi et Zheng, 1998)
56	Pseudocosmetura fengyangshanensis Liu, Zhou et Bi, 2010
57	Pseudokuzicus (Pseudokuzicus) pieli (Tinkham, 1943)
58	Pseudokuzicus (Pseudokuzicus) furcicauda Mu, He et Wang, 2000
59	Sinocyrtaspis huangshanensis brachycerca Chang, Bian et Shi, 2012
60	Xiphidiopsis (Xiphidiopsis) bituberculata Ebner, 1939
61	Xiphidiopsis (Xiphidiopsis) minorincisus Han, Chang et Shi, 2015
62	Xizicus (Haploxizicus) incisus (Xia et Liu, 1988)
63	Xizicus (Haploxizicus) szechwanensis (Tinkham, 1944)
64	Xizicus (Paraxizicus) biprocerus (Shi et Zheng, 1996)
subfamily Pseudophyllinae Burmeister, 1838 (4 species)
65	Orophyllus montanus Beier, 1954
66	Phyllomimus (Phyllomimus) klapperichi Beier, 1954
67	Phyllomimus (Phyllomimus) sinicus Beier, 1954
68	Tegra novaehollandiae viridinotata (Stål, 1874)
subfamily Mecopodinae Walker, 1871 (1 species)
69	Mecopoda niponensis niponensis De Haan, 1842
subfamily Phaneropterinae Burmeister, 1838 (46 species)
70	Bulbistridulous furcatus Xia et Liu, 1991
71	Deflorita apicalis (Shiraki, 1930)
72	Deflorita deflorita (Brunner v W., 1878)
73	Ducetia japonica (Thunberg, 1815)
74	Elimaea berezovskii Bey-Bienko, 1951
75	Elimaea cheni Kang et Yang, 1992
76	Elimaea fallax Bey-Bienko, 1951
77	Elimaea foliata Mu, He et Wang, 1999
78	Elimaea longifissa Mu, He et Wang, 2002
79	Elimaea megalpygmaea Mu, He et Wang, 1999）
80	Elimaea mucronatis Wang et Shi, 2017
81	Elimaea nautica Ingrisch, 1998
82	Elimaea obtusilota Kang et Yang, 1992
83	Elimaea parva Liu, 1993
84	Elimaea punctifera (Walker, 1869)
85	Elimaea semicirculata Kang et Yang, 1992
86	Elimaea terminalis Liu, 1993
87	Hemielimaea chinensis Brunner v W., 1878
88	Holochlora japonica Brunner v W., 1878
89	Holochlora venusta Carl, 1914
90	Isopsera denticulata Ebner, 1939
91	Isopsera furcocerca Chen et Liu, 1986
92	Isopsera nigroantennata Xia et Liu, 1993
93	Isopsera sulcata Bey-Bienko, 1955
94	Kuwayamaea chinensis (Brunner v W., 1878)
95	Kuwayamaea sergeji Gorochov, 2001
96	Letana rubescens (Stål, 1861)
97	Mirollia bispina Shi, Chang et Chen, 2005
98	Mirollia deficientis Gorochov, 2005
99	Mirollia formosana Shiraki, 1930
100	Mirollia multidentus Shi, Chang et Chen, 2005
101	Paraxantia sinica (Liu, 1993)
102	Phaneroptera falcata (Poda, 1761)
103	Phaneroptera gracilis Burmeister, 1838
104	Phaneroptera nigroantennata Brunner v W., 1878
105	Prohimerta choui (Kang et Yang, 1989)
106	Prohimerta (Anisotima) dispar (Bey-Bienko, 1951)
107	Qinlingea brachystylata (Liu et Wang, 1998)
108	Ruidocollaris convexipennis (Caudell, 1935)
109	Ruidocollaris obscura Liu et Jin, 1999
110	Ruidocollaris sinensis Liu et Kang, 2014
111	Ruidocollaris truncatolobata (Brunner v W., 1878)
112	Sinochlora apicalis Wang, Lu et Shi, 2012
113	Sinochlora longifissa (Matsumura et Shiraki, 1908)
114	Sinochlora sinensis Tinkham, 1945
115	Sinochlora szechwanensis Tinkham, 1945
family Gryllacrididae Blanchard, 1845 (12 species)
1	Bianigryllacris bilobus (Guo et Shi, 2012)
2	Bianigryllacris transversus (Liu, Bi et Zhang, 2010)
3	Capnogryllacris melanocrania (Karny, 1929)
4	Capnogryllacris nigromarginata (Karny, 1928)
5	Eugryllacris elongata Bian et Shi, 2016
6	Furcilarnaca fallax (Liu, Bi et Zhang, 2010)
7	Homogryllacris rufovaria Liu, 2007
8	Melaneremus laticeps (Karny, 1926)
9	Phryganogryllacris decempunctata Liu, Bi et Zhang, 2010
10	Phryganogryllacris mellii (Karny, 1926)
11	Phryganogryllacris superangulata Gorochov, 2005
12	Phryganogryllacris xiai Liu et Zhang, 2001
family Rhaphidophoridae Walker, 1869 (18 species)
1	Diestramima austrosinensis Gorochov, 1998
2	Diestramima brevis Qin, Wang, Liu et Li, 2016
3	Diestramima intermedia Liu et Zhang, 2001
4	Diestrammena (Aemodogryllus) fengyangshan Liu, Bi et Zhang, 2010
5	Gymnaetoides testaceus Qin, Liu et Li, 2017
6	Megatachycines elongatus (Qin, Liu et Li, 2017)
7	Pseudotachycines deformis Qin, Liu et Li, 2017
8	Pseudotachycines volutus Qin, Liu et Li, 2017
9	Tachycines (Gymnaeta) beresowskii (Adelung, 1902)
10	Tachycines (Gymnaeta) latus (Zhang et Liu, 2009)
11	Tachycines (Gymnaeta) wuyishanicus (Zhang et Liu, 2009)
12	Tachycines (Tachycines) asynamorus Adelung, 1902
13	Tachycines (Tachycines) baiyunjianensis Qin, Wang, Liu et Li, 2018
14	Tachycines (Tachycines) karnyi Qin, Wang, Liu et Li, 2018
15	Tachycines (Tachycines) maximus Qin, Wang, Liu et Li, 2018
16	Tachycines (Tachycines) meditationis Würmli, 1973
17	Tachycines (Tachycines) transversus Qin, Wang, Liu et Li, 2018
18	Tachycines (Tachycines) xiai Qin, Wang, Liu et Li, 2018
